# Supplementary material for: MicroRNA in neuroexosome as a potential biomarker for HIV-associated neurocognitive disorders
Source: J Neurovirol. 2025 Jan 16;31(1):56–74. doi: 10.1007/s13365-024-01241-8 (PMC11971210; doi:10.1007/s13365-024-01241-8)
Supplement: Supplementary file 2 — Supplementary file2 (XLSX 9 KB) [file 13365_2024_1241_MOESM2_ESM.xlsx]

## Sheet: Sheet1
Supplementary Table 1
Gender and age data of non-HIV controls
Samples	Age	Sex
C1	45	M
C2	25	M
C3	36	M
C4	40	M
C5	34	M
