# Supplementary material for: MicroRNA in neuroexosome as a potential biomarker for HIV-associated neurocognitive disorders
Source: J Neurovirol. 2025 Jan 16;31(1):56–74. doi: 10.1007/s13365-024-01241-8 (PMC11971210; doi:10.1007/s13365-024-01241-8)
Supplement: Supplementary file 3 — Supplementary file3 (XLSX 83 KB) [file 13365_2024_1241_MOESM3_ESM.xlsx]

## Sheet: hsa-miR-16-5p_1
RT-qPCR results of miRNAs from neural exosomes
Group	Sample	Sample hsa-miR-16-5p Cq	Sample U6 Cq	C4 hsa-miR-16-5p Cq	C4 U6 Cq	sample ΔCq	C4 ΔCq	ΔΔCq	2^(-ΔΔCq)
non-HIV Control	C1	30.3288	34.612	32.4391	35.3562	-4.28319	-2.91705	-1.36614	2.57781
non-HIV Control	C2	32.6372	34.7393	32.4391	35.3562	-2.1021	-2.91705	0.814944	0.568431
non-HIV Control	C3	32.9556	35.3081	32.4391	35.3562	-2.35254	-2.91705	0.564506	0.676187
non-HIV Control	C5	30.149	34.4785	32.4391	35.3562	-4.32949	-2.91705	-1.41245	2.66188
non-HAND HIV	P6	31.7504	34.5497	32.4391	35.3562	-2.79928	-2.91705	0.117764	0.921615
non-HAND HIV	P7	31.5102	35.2461	32.4391	35.3562	-3.73591	-2.91705	-0.818866	1.76402
non-HAND HIV	P10	33.0027	34.6437	32.4391	35.3562	-1.64094	-2.91705	1.2761	0.412909
non-HAND HIV	P11	32.6398	35.6902	32.4391	35.3562	-3.05038	-2.91705	-0.133329	1.09682
non-HAND HIV	P12	31.5179	33.5772	32.4391	35.3562	-2.05937	-2.91705	0.857678	0.55184
non-HAND HIV	P13	33.0227	35.3191	32.4391	35.3562	-2.29638	-2.91705	0.620664	0.650371
ANI	P8	31.08	36.3	33.4149	36.0415	-5.22	-2.62662	-2.59338	6.03511
ANI	P9	31.41	34.53	33.4149	36.0415	-3.12	-2.62662	-0.49338	1.40774
MND	P1	33.16	35.64	34.0158	37.5328	-2.48	-3.51696	1.03696	0.487354
MND	P4	34.07	35.67	34.0158	37.5328	-1.6	-3.51696	1.91696	0.264812
HAD	P2	28.456	34.9908	34.0158	37.5328	-6.53474	-3.51696	-3.01778	8.09923
HAD	P3	26.9745	34.5605	34.0158	37.5328	-7.58592	-3.51696	-4.06896	16.7834
HAD	P5	29.5444	34.1465	33.4149	36.0415	-4.60214	-2.62662	-1.97552	3.9327

## Sheet: hsa-miR-26a-5p_1
RT-qPCR results of miRNAs from neural exosomes
Group	Sample	Sample hsa-miR-16-5p Cq	Sample U6 Cq	C4 hsa-miR-16-5p Cq	C4 U6 Cq	sample ΔCq	C4 ΔCq	ΔΔCq	2^(-ΔΔCq)
non-HIV control	C1	32.5392	34.612	34.31	36.34	-2.07273	-2.03	-0.0427343	1.03006
non-HIV control	C2	33.6973	34.7393	34.31	36.34	-1.04202	-2.03	0.987983	0.504182
non-HIV control	C3	33.9309	35.3081	34.31	36.34	-1.37721	-2.03	0.652792	0.636048
non-HIV control	C5	30.7659	34.4785	34.31	36.34	-3.71256	-2.03	-1.68256	3.20996
non-HAND HIV	P6	33.9813	34.5497	34.31	36.34	-0.568329	-2.03	1.46167	0.363072
non-HAND HIV	P7	32.358	35.2461	34.31	36.34	-2.88813	-2.03	-0.858126	1.81268
non-HAND HIV	P10	34.98	34.6437	34.31	36.34	0.336302	-2.03	2.3663	0.193942
non-HAND HIV	P11	33.1828	35.6902	34.31	36.34	-2.50744	-2.03	-0.477435	1.39227
non-HAND HIV	P12	33.4713	33.5772	34.31	36.34	-0.105929	-2.03	1.92407	0.26351
non-HAND HIV	P13	34.4035	35.3191	34.31	36.34	-0.915597	-2.03	1.1144	0.461882
ANI	P8	31.77	35.01	34.3136	36.3442	-3.24	-2.03063	-1.20937	2.31237
ANI	P9	32.79	33.99	34.3136	36.3442	-1.2	-2.03063	0.830626	0.562285
MND	P1	34.38	35.99	34.5868	36.2029	-1.61	-1.61603	0.00602888	0.99583
MND	P4	36.1	35.7	34.5868	36.2029	0.4	-1.61603	2.01603	0.247238
HAD	P2	28.52	34.33	34.5868	36.2029	-5.81	-1.61603	-4.19397	18.3025
HAD	P3	30.86	34.84	34.5868	36.2029	-3.98	-1.61603	-2.36397	5.14785
HAD	P5	30.57	34.18	34.3136	36.3442	-3.61	-2.03063	-1.57937	2.9884

## Sheet: hsa-miR-92a-3p_1
RT-qPCR results of miRNAs from neural exosomes
Group	Sample	Sample hsa-miR-16-5p Cq	Sample U6 Cq	C4 hsa-miR-16-5p Cq	C4 U6 Cq	sample ΔCq	C4 ΔCq	ΔΔCq	2^(-ΔΔCq)
non-HIV control	C1	31.5888	35.9585	33.275	35.98	-4.36969	-2.705	-1.66469	3.17045
non-HIV control	C2	32.5896	35.3311	33.275	35.98	-2.74151	-2.705	-0.0365094	1.02563
non-HIV control	C3	33.0475	35.9228	33.275	35.98	-2.87528	-2.705	-0.17028	1.12528
non-HIV control	C5	30.7659	34.4785	33.275	35.98	-3.71256	-2.705	-1.00756	2.0105
non-HAND HIV	P6	32.9152	34.5497	33.275	35.98	-1.63445	-2.705	1.07055	0.476138
non-HAND HIV	P7	32.8123	35.2461	33.275	35.98	-2.43376	-2.705	0.271238	0.828608
non-HAND HIV	P10	33.4822	34.6437	33.275	35.98	-1.1615	-2.705	1.5435	0.343051
non-HAND HIV	P11	33.7316	35.6902	33.275	35.98	-1.95862	-2.705	0.746384	0.596096
non-HAND HIV	P12	32.5006	33.5772	33.275	35.98	-1.07663	-2.705	1.62837	0.323454
non-HAND HIV	P13	34.1782	35.3191	33.275	35.98	-1.14089	-2.705	1.56411	0.338186
ANI	P8	32.62	35.01	33.4492	36.3442	-2.39	-2.89499	0.504992	0.704664
ANI	P9	32.57	33.99	33.4492	36.3442	-1.42	-2.89499	1.47499	0.359735
MND	P1	33.33	35.64	34.6131	37.5328	-2.31	-2.91966	0.609659	0.655351
MND	P4	33.52	35.67	34.6131	37.5328	-2.15	-2.91966	0.769659	0.586556
HAD	P2	30.35	34.99	34.6131	37.5328	-4.64	-2.91966	-1.72034	3.29514
HAD	P3	29.97	34.56	34.6131	37.5328	-4.59	-2.91966	-1.67034	3.1829
HAD	P5	31.2	34.18	33.4492	36.3442	-2.98	-2.89499	-0.0850076	1.06069

## Sheet: hsa-miR-103a-3p_1
RT-qPCR results of miRNAs from neural exosomes
Group	Sample	Sample hsa-miR-16-5p Cq	Sample U6 Cq	C4 hsa-miR-16-5p Cq	C4 U6 Cq	sample ΔCq	C4 ΔCq	ΔΔCq	2^(-ΔΔCq)
non-HIV control	C1	33.3178	35.7804	34.0835	35.3821	-2.46264	-1.29862	-1.16401	2.2408
non-HIV control	C2	35.1566	35.6011	34.0835	35.3821	-0.444483	-1.29862	0.854139	0.553196
non-HIV control	C3	35.5803	36.1526	34.0835	35.3821	-0.572295	-1.29862	0.726327	0.604441
non-HIV control	C5	31.9679	34.4785	34.0835	35.3821	-2.51059	-1.29862	-1.21197	2.31654
non-HAND HIV	P6	34.8245	34.5497	34.0835	35.3821	0.274852	-1.29862	1.57347	0.335998
non-HAND HIV	P7	33.4119	35.2461	34.0835	35.3821	-1.83421	-1.29862	-0.535588	1.44953
non-HAND HIV	P10	38.086	34.6437	34.0835	35.3821	3.44232	-1.29862	4.74095	0.0373967
non-HAND HIV	P11	35.6322	35.6902	34.0835	35.3821	-0.0580099	-1.29862	1.24061	0.423193
non-HAND HIV	P12	35.3125	33.5772	34.0835	35.3821	1.73531	-1.29862	3.03393	0.122094
non-HAND HIV	P13	35.8629	35.3191	34.0835	35.3821	0.543864	-1.29862	1.84249	0.278841
ANI	P8	33.1	35.01	36.1606	36.3442	-1.91	-0.183629	-1.72637	3.30894
ANI	P9	34.25	33.99	36.1606	36.3442	0.26	-0.183629	0.443629	0.735283
MND	P1	36.42	35.99	35.3451	36.2029	0.43	-0.857746	1.28775	0.40959
MND	P4	36.47	35.7	35.3451	36.2029	0.77	-0.857746	1.62775	0.323593
HAD	P2	30.11	34.33	35.3451	36.2029	-4.22	-0.857746	-3.36225	10.2835
HAD	P3	30.79	34.84	35.3451	36.2029	-4.05	-0.857746	-3.19225	9.14038
HAD	P5	31.29	34.18	36.1606	36.3442	-2.89	-0.183629	-2.70637	6.52678

## Sheet: hsa-miR-185-5p_1
RT-qPCR results of miRNAs from neural exosomes
Group	Sample	Sample hsa-miR-16-5p Cq	Sample U6 Cq	C4 hsa-miR-16-5p Cq	C4 U6 Cq	sample ΔCq	C4 ΔCq	ΔΔCq	2^(-ΔΔCq)
non-HIV control	C1	35.1201	35.9585	35.353	34.6708	-0.838443	0.682218	-1.52066	2.86922
non-HIV control	C2	36.6483	35.3311	35.353	34.6708	1.31724	0.682218	0.635019	0.643932
non-HIV control	C3	36.0226	35.9228	35.353	34.6708	0.0997612	0.682218	-0.582456	1.4974
non-HIV control	C5	34.0644	34.4785	35.353	34.6708	-0.414089	0.682218	-1.09631	2.13807
non-HAND HIV	P6	36.388	34.5497	35.353	34.6708	1.83832	0.682218	1.1561	0.448724
non-HAND HIV	P7	34.946	35.2461	35.353	34.6708	-0.300114	0.682218	-0.982331	1.97566
non-HAND HIV	P10	37.1547	34.6437	35.353	34.6708	2.51103	0.682218	1.82881	0.281497
non-HAND HIV	P11	36.2304	35.6902	35.353	34.6708	0.54018	0.682218	-0.142038	1.10346
non-HAND HIV	P12	36.1332	33.5772	35.353	34.6708	2.55599	0.682218	1.87377	0.272859
non-HAND HIV	P13	37.1638	35.3191	35.353	34.6708	1.84477	0.682218	1.16256	0.446721
ANI	P8	34.61	36.3	37.3986	36.0415	-1.69	1.35704	-3.04704	8.26515
ANI	P9	35.1	34.53	37.3986	36.0415	0.57	1.35704	-0.787042	1.72553
MND	P1	37.26	35.64	36.5432	37.5328	1.62	-0.989651	2.60965	0.163839
MND	P4	38.58	35.67	36.5432	37.5328	2.91	-0.989651	3.89965	0.0670021
HAD	P2	32.0389	34.9908	36.5432	37.5328	-2.95193	-0.989651	-1.96227	3.89676
HAD	P3	31.4372	34.5605	36.5432	37.5328	-3.12329	-0.989651	-2.13364	4.38823
HAD	P5	33.12	34.15	37.3986	36.0415	-1.03	1.35704	-2.38704	5.23084

## Sheet: hsa-miR-3613-3p_1
RT-qPCR results of miRNAs from neural exosomes
Group	Sample	Sample hsa-miR-16-5p Cq	Sample U6 Cq	C4 hsa-miR-16-5p Cq	C4 U6 Cq	sample ΔCq	C4 ΔCq	ΔΔCq	2^(-ΔΔCq)
non-HIV control	C1	31.5126	34.6978	33.7162	35.1965	-3.18514	-1.48026	-1.70488	3.26001
non-HIV control	C2	34.2209	34.646	33.7162	35.1965	-0.425058	-1.48026	1.05521	0.481228
non-HIV control	C3	30.2198	35.2248	33.7162	35.1965	-5.005	-1.48026	-3.52473	11.5093
non-HIV control	C5	31.476	30.8257	33.7162	35.1965	0.650321	-1.48026	2.13059	0.228365
non-HAND HIV	P6	32.179	34.7401	30.8635	36.0415	-2.56117	-5.178	2.61683	0.163026
non-HAND HIV	P7	32.4393	35.191	30.8635	36.0415	-2.75169	-5.178	2.4263	0.186042
non-HAND HIV	P10	33.6862	37.1356	33.7162	35.1965	-3.44946	-1.48026	-1.9692	3.9155
non-HAND HIV	P11	33.6337	34.501	33.7162	35.1965	-0.867252	-1.48026	0.613013	0.65383
non-HAND HIV	P12	33.3551	33.6626	33.7162	35.1965	-0.307468	-1.48026	1.1728	0.443561
non-HAND HIV	P13	33.5537	34.9341	33.7162	35.1965	-1.38042	-1.48026	0.0998416	0.933135
ANI	P8	32.4601	36.3008	30.8635	36.0415	-3.84074	-5.178	1.33725	0.395773
ANI	P9	32.4196	34.5269	30.8635	36.0415	-2.10732	-5.178	3.07067	0.119024
MND	P1	32.4778	35.5295	31.3083	35.9655	-3.0517	-4.65712	1.60542	0.328641
MND	P4	32.333	35.6725	31.3083	35.9655	-3.33958	-4.65712	1.31754	0.40122
HAD	P2	31.9195	34.4971	31.3083	35.9655	-2.57753	-4.65712	2.07959	0.236582
HAD	P3	32.7284	34.8809	31.3083	35.9655	-2.15257	-4.65712	2.50454	0.176221
HAD	P5	33.6378	34.1465	30.8635	36.0415	-0.508765	-5.178	4.66923	0.0393026

## Sheet: hsa-miR-4668-5p_1
RT-qPCR results of miRNAs from neural exosomes
Group	Sample	Sample hsa-miR-16-5p Cq	Sample U6 Cq	C4 hsa-miR-16-5p Cq	C4 U6 Cq	sample ΔCq	C4 ΔCq	ΔΔCq	2^(-ΔΔCq)
non-HIV control	C1	35.0592	34.6978	35.0486	35.1965	0.361446	-0.14791	0.509356	0.702536
non-HIV control	C2	35.2287	34.646	35.0486	35.1965	0.582738	-0.14791	0.730648	0.602633
non-HIV control	C3	35.4888	35.2248	35.0486	35.1965	0.263974	-0.14791	0.411884	0.751641
non-HIV control	C5	31.0684	30.8257	35.0486	35.1965	0.242761	-0.14791	0.390671	0.762775
non-HAND HIV	P6	34.7236	34.4401	34.6171	36.3442	0.283465	-1.72716	2.01063	0.248165
non-HAND HIV	P7	34.7176	35.1268	34.6171	36.3442	-0.409248	-1.72716	1.31792	0.401114
non-HAND HIV	P10	35.4947	37.1356	35.0486	35.1965	-1.64095	-0.14791	-1.49304	2.81481
non-HAND HIV	P11	35.5386	34.501	35.0486	35.1965	1.03766	-0.14791	1.18557	0.439651
non-HAND HIV	P12	34.9107	33.6626	35.0486	35.1965	1.24804	-0.14791	1.39595	0.379994
non-HAND HIV	P13	35.9011	34.9341	35.0486	35.1965	0.96702	-0.14791	1.11493	0.461714
ANI	P8	35.193	35.014	34.6171	36.3442	0.179004	-1.72716	1.90617	0.2668
ANI	P9	35.1983	33.9912	34.6171	36.3442	1.20709	-1.72716	2.93426	0.130828
MND	P1	34.6567	36.5125	34.1893	36.8312	-1.85585	-2.64193	0.786083	0.579917
MND	P4	34.4595	36.3054	34.1893	36.8312	-1.84593	-2.64193	0.796	0.575944
HAD	P2	35.2823	35.3798	34.1893	36.8312	-0.0975774	-2.64193	2.54435	0.171425
HAD	P3	34.5902	35.1153	34.1893	36.8312	-0.525047	-2.64193	2.11688	0.230545
HAD	P5	34.0517	34.1829	34.6171	36.3442	-0.13116	-1.72716	1.596	0.330792

## Sheet: hsa-miR-16-5p_2
RT-qPCR results of miRNAs from total exosomes
Group	Sample	Sample hsa-miR-16-5p Cq	Sample U6 Cq	C4 hsa-miR-16-5p Cq	C4 U6 Cq	sample ΔCq	C4 ΔCq	ΔΔCq	2^(-ΔΔCq)
non-HIV Control	C1	20.5246	30.1309	20.6363	29.6266	-9.60625	-8.99033	-0.615924	1.53254
non-HIV Control	C2	22.4342	31.7813	20.6363	29.6266	-9.34715	-8.99033	-0.356824	1.2806
non-HIV Control	C3	21.1349	30.1295	20.6363	29.6266	-8.9946	-8.99033	-0.00426943	1.00296
non-HIV Control	C5	20.0369	31.618	20.6363	29.6266	-11.5811	-8.99033	-2.59076	6.02418
non-HAND HIV	P6	21.5433	31.3836	20.6363	29.6266	-9.84025	-8.99033	-0.849923	1.80241
non-HAND HIV	P7	20.8187	31.5253	20.6363	29.6266	-10.7066	-8.99033	-1.71626	3.28584
non-HAND HIV	P10	22.7489	31.5993	20.6363	29.6266	-8.85043	-8.99033	0.139898	0.907583
non-HAND HIV	P11	22.4737	31.948	20.6363	29.6266	-9.47436	-8.99033	-0.484035	1.39865
non-HAND HIV	P12	21.6699	31.9981	20.6363	29.6266	-10.3283	-8.99033	-1.33796	2.52793
non-HAND HIV	P13	21.632	30.8136	20.6363	29.6266	-9.18164	-8.99033	-0.19131	1.1418
ANI	P8	22.1323	30.7392	20.6363	29.6266	-8.60692	-8.99033	0.383408	0.766625
ANI	P9	21.7687	32.0806	20.6363	29.6266	-10.3119	-8.99033	-1.32157	2.49939
MND	P1	23.2718	31.7805	20.6363	29.6266	-8.5087	-8.99033	0.48163	0.716168
MND	P4	22.507	30.4266	20.6363	29.6266	-7.91964	-8.99033	1.07069	0.476093
HAD	P2	22.64	32.584	20.6363	29.6266	-9.944	-8.99033	-0.953675	1.9368
HAD	P3	21.6533	32.8234	20.6363	29.6266	-11.1701	-8.99033	-2.17975	4.53076
HAD	P5	22.822	31.8052	20.6363	29.6266	-8.98314	-8.99033	0.00718206	0.995034

## Sheet: hsa-miR-26a-5p_2
RT-qPCR results of miRNAs from total exosomes
Group	Sample	Sample hsa-miR-16-5p Cq	Sample U6 Cq	C4 hsa-miR-16-5p Cq	C4 U6 Cq	sample ΔCq	C4 ΔCq	ΔΔCq	2^(-ΔΔCq)
non-HIV Control	C1	21.2819	30.4089	21.4911	29.8122	-9.12694	-8.32113	-0.805812	1.74813
non-HIV Control	C2	23.4247	31.9692	21.4911	29.8122	-8.54455	-8.32113	-0.223426	1.1675
non-HIV Control	C3	22.4379	30.1514	21.4911	29.8122	-7.71342	-8.32113	0.607705	0.65624
non-HIV Control	C5	20.6774	31.6504	21.4911	29.8122	-10.973	-8.32113	-2.65189	6.28491
non-HAND HIV	P6	23.0741	31.037	21.4911	29.8122	-7.96294	-8.32113	0.358184	0.780146
non-HAND HIV	P7	24.2169	31.3274	21.4911	29.8122	-7.11049	-8.32113	1.21064	0.432077
non-HAND HIV	P10	24.556	31.7248	21.4911	29.8122	-7.1688	-8.32113	1.15233	0.449899
non-HAND HIV	P11	25.5302	31.8779	21.4911	29.8122	-6.34772	-8.32113	1.97341	0.25465
non-HAND HIV	P12	25.3756	31.3647	21.4911	29.8122	-5.98917	-8.32113	2.33196	0.198614
non-HAND HIV	P13	23.6413	30.9133	21.4911	29.8122	-7.27201	-8.32113	1.04912	0.483262
ANI	P8	23.7229	32.0971	21.4911	29.8122	-8.37425	-8.32113	-0.0531162	1.0375
ANI	P9	24.1286	31.8446	21.4911	29.8122	-7.71597	-8.32113	0.605161	0.657398
MND	P1	25.0753	32.0496	21.4911	29.8122	-6.97434	-8.32113	1.34679	0.393166
MND	P4	29.5883	30.5269	21.4911	29.8122	-0.938655	-8.32113	7.38247	0.00599313
HAD	P2	24.9264	32.4568	21.4911	29.8122	-7.53043	-8.32113	0.790698	0.578065
HAD	P3	24.9882	33.0749	21.4911	29.8122	-8.0867	-8.32113	0.234426	0.850023
HAD	P5	25.4711	31.7708	21.4911	29.8122	-6.29975	-8.32113	2.02138	0.246322

## Sheet: hsa-miR-92a-3p_2
RT-qPCR results of miRNAs from total exosomes
Group	Sample	Sample hsa-miR-16-5p Cq	Sample U6 Cq	C4 hsa-miR-16-5p Cq	C4 U6 Cq	sample ΔCq	C4 ΔCq	ΔΔCq	2^(-ΔΔCq)
non-HIV Control	C1	22.2922	30.4089	22.3758	29.8122	-8.11663	-7.43638	-0.680255	1.60242
non-HIV Control	C2	24.2692	31.9692	22.3758	29.8122	-7.70002	-7.43638	-0.263639	1.2005
non-HIV Control	C3	22.8914	30.1514	22.3758	29.8122	-7.25999	-7.43638	0.176385	0.884918
non-HIV Control	C5	21.9248	31.6504	22.3758	29.8122	-9.72565	-7.43638	-2.28927	4.88809
non-HAND HIV	P6	23.3767	31.037	22.3758	29.8122	-7.6603	-7.43638	-0.223921	1.1679
non-HAND HIV	P7	23.4729	31.3274	22.3758	29.8122	-7.85447	-7.43638	-0.418088	1.33616
non-HAND HIV	P10	24.1589	31.7248	22.3758	29.8122	-7.56586	-7.43638	-0.129483	1.0939
non-HAND HIV	P11	24.1613	31.8779	22.3758	29.8122	-7.71663	-7.43638	-0.28025	1.21441
non-HAND HIV	P12	24.0729	31.3647	22.3758	29.8122	-7.29183	-7.43638	0.144548	0.904663
non-HAND HIV	P13	23.9056	30.9133	22.3758	29.8122	-7.00777	-7.43638	0.428602	0.742981
ANI	P8	23.874	32.0971	22.3758	29.8122	-8.22313	-7.43638	-0.786753	1.72519
ANI	P9	23.9424	31.8446	22.3758	29.8122	-7.90219	-7.43638	-0.465814	1.3811
MND	P1	25.6262	32.0496	22.3758	29.8122	-6.4234	-7.43638	1.01298	0.495522
MND	P4	25.7434	30.5269	22.3758	29.8122	-4.78347	-7.43638	2.65291	0.159
HAD	P2	25.2	32.4568	22.3758	29.8122	-7.25677	-7.43638	0.179603	0.882946
HAD	P3	24.6322	33.0749	22.3758	29.8122	-8.44265	-7.43638	-1.00627	2.00871
HAD	P5	24.4146	31.7708	22.3758	29.8122	-7.35626	-7.43638	0.0801214	0.945978

[truncated: 12 more sheets: hsa-miR-103a-3p_2, hsa-miR-185-5p_2, hsa-miR-3613-3p_2, hsa-miR-4668-5p_2, hsa-miR-22, hsa-miR-23a-3p, hsa-miR-125b-5p, hsa-miR-135a, statistical_analysis_RT-qPCR_1, statistical_analysis_RT-qPCR_2, statistical_analysis_RT-qPCR_3, statistical_analysis_WB]
